# Supplementary material for: Characterising the Gene Expression, Enzymatic Activity and Subcellular Localisation of Arabidopsis thaliana Metacaspase 5 (AtMCA-IIb)
Source: Biology (Basel). 2023 Aug 22;12(9):1155. doi: 10.3390/biology12091155 (PMC10525968; doi:10.3390/biology12091155)
Supplement: Supplementary file 1 [file biology-12-01155-s001.zip]

Archive with 1 entries (1 files):
- biology-2533452-supplementary.pdf
